# Supplementary material for: Patient and Staff Safety Incidents in Korean Dental Practice: Implications for Quality of Care and Safer Healthcare Delivery
Source: Healthcare (Basel). 2026 Jun 30;14(13):1895. doi: 10.3390/healthcare14131895 (PMC13362306; doi:10.3390/healthcare14131895)
Supplement: Supplementary file 1 [file healthcare-14-01895-s001.zip]

Archive with 1 entries (1 files):
- healthcare-4372671-supplementary.pdf
